# Supplementary material for: A new species of Pristimantis from eastern Brazilian Amazonia (Anura, Craugastoridae)
Source: Zookeys. 2017 Aug 2;(687):101–29. doi: 10.3897/zookeys.687.13221 (PMC5672576; doi:10.3897/zookeys.687.13221)
Supplement: XML Treatment for Pristimantis latro [file zookeys.687.13221-treatment1.xml]

<!DOCTYPE tp:taxon-treatment
  PUBLIC "-//TaxonX//DTD Taxonomic Treatment Publishing DTD v0 20100105//EN" "tax-treatment-NSO.dtd">
<tp:taxon-treatment xmlns:tp="http://www.plazi.org/taxpub"><tp:treatment-meta><kwd-group><label>Taxon classification</label><kwd><named-content xmlns:xlink="http://www.w3.org/1999/xlink" content-type="kingdom">Animalia</named-content></kwd><kwd><named-content xmlns:xlink="http://www.w3.org/1999/xlink" content-type="order">Anura</named-content></kwd><kwd><named-content xmlns:xlink="http://www.w3.org/1999/xlink" content-type="family">Craugastoridae</named-content></kwd></kwd-group><mixed-citation publication-type="journal"><person-group><name><surname>Oliveira</surname><given-names>Elciomar Araújo De</given-names></name><name><surname>Rodrigues</surname><given-names>Luis Reginaldo</given-names></name><name><surname>Kaefer</surname><given-names>Igor Luis</given-names></name><name><surname>Pinto</surname><given-names>Karll Cavalcante</given-names></name><name><surname>Hernández-Ruz</surname><given-names>Emil José</given-names></name></person-group><article-title>A new species of <italic><tp:taxon-name><tp:taxon-name-part taxon-name-part-type="genus" reg="Pristimantis">Pristimantis</tp:taxon-name-part></tp:taxon-name></italic> from eastern Brazilian Amazonia (<tp:taxon-name><tp:taxon-name-part taxon-name-part-type="order">Anura</tp:taxon-name-part></tp:taxon-name>, <tp:taxon-name><tp:taxon-name-part taxon-name-part-type="family">Craugastoridae</tp:taxon-name-part></tp:taxon-name>)</article-title><source>Zookeys</source><day>2</day><month>8</month><year>2017</year><volume>2017</volume><issue>687</issue><fpage>101</fpage><lpage>129</lpage><pub-id pub-id-type="doi">10.3897/zookeys.687.13221</pub-id></mixed-citation></tp:treatment-meta><tp:nomenclature><tp:taxon-name>
              <tp:taxon-name-part taxon-name-part-type="genus" reg="Pristimantis">Pristimantis</tp:taxon-name-part>
              <tp:taxon-name-part taxon-name-part-type="species" reg="latro">latro</tp:taxon-name-part>
              <object-id xmlns:xlink="http://www.w3.org/1999/xlink" content-type="zoobank" xlink:type="simple">http://zoobank.org/19BF72F8-BDA4-4C8C-965D-0D92B654B1DA</object-id>
            </tp:taxon-name><tp:taxon-status xmlns:xlink="http://www.w3.org/1999/xlink" xlink:type="simple">sp. n.</tp:taxon-status><xref ref-type="fig" rid="F4">Figure 4</xref></tp:nomenclature><tp:treatment-sec sec-type="Holotype" id="SECID0EFACI"><title>Holotype.</title><p>
              <abbrev xmlns:xlink="http://www.w3.org/1999/xlink" content-type="institution" xlink:title="Laboratório de Zoologia de Altamira" id="ABBRID0ELACI" xlink:type="simple">LZATM</abbrev> – 467, adult female, collected on July 23, 2012 in the municipality of Anapu, Pará State, Brazil (<named-content xmlns:xlink="http://www.w3.org/1999/xlink" content-type="dwc:verbatimCoordinates" xlink:type="simple"><named-content content-type="geo-json" specific-use="{&#34;type&#34;:&#34;Point&#34;,&#34;coordinates&#34;:[-51.464353,-3.157819]}" id="NCID0ETACI" xlink:type="simple">3°9'28.15"S; 51°27'51.67"W</named-content></named-content>) by Elciomar Araújo de Oliveira, Emil José Hernández Ruz and Joyce Celerino de Carvalho. Material stored in the collection of the Laboratório de Zoologia de Altamira (<abbrev xmlns:xlink="http://www.w3.org/1999/xlink" content-type="institution" xlink:title="Laboratório de Zoologia de Altamira" id="ABBRID0EYACI" xlink:type="simple">LZATM</abbrev>) of the Universidade Federal do Pará, Campus de Altamira, Brazil.</p><p>
              <italic>Paratopotypes.</italic> Two adult males: <abbrev xmlns:xlink="http://www.w3.org/1999/xlink" content-type="institution" xlink:title="Laboratório de Zoologia de Altamira" id="ABBRID0EBBCI" xlink:type="simple">LZATM</abbrev> 739, <abbrev xmlns:xlink="http://www.w3.org/1999/xlink" content-type="institution" xlink:title="Laboratório de Zoologia de Altamira" id="ABBRID0EGBCI" xlink:type="simple">LZATM</abbrev> 747 and nine adult females: <abbrev xmlns:xlink="http://www.w3.org/1999/xlink" content-type="institution" xlink:title="Laboratório de Zoologia de Altamira" id="ABBRID0ELBCI" xlink:type="simple">LZATM</abbrev> 743, <abbrev xmlns:xlink="http://www.w3.org/1999/xlink" content-type="institution" xlink:title="Laboratório de Zoologia de Altamira" id="ABBRID0EQBCI" xlink:type="simple">LZATM</abbrev> 749, <abbrev xmlns:xlink="http://www.w3.org/1999/xlink" content-type="institution" xlink:title="Laboratório de Zoologia de Altamira" id="ABBRID0EVBCI" xlink:type="simple">LZATM</abbrev> 750, <abbrev xmlns:xlink="http://www.w3.org/1999/xlink" content-type="institution" xlink:title="Laboratório de Zoologia de Altamira" id="ABBRID0E1BCI" xlink:type="simple">LZATM</abbrev> 740, <abbrev xmlns:xlink="http://www.w3.org/1999/xlink" content-type="institution" xlink:title="Laboratório de Zoologia de Altamira" id="ABBRID0E6BCI" xlink:type="simple">LZATM</abbrev> 742, <abbrev xmlns:xlink="http://www.w3.org/1999/xlink" content-type="institution" xlink:title="Laboratório de Zoologia de Altamira" id="ABBRID0EECCI" xlink:type="simple">LZATM</abbrev> 754, <abbrev xmlns:xlink="http://www.w3.org/1999/xlink" content-type="institution" xlink:title="Laboratório de Zoologia de Altamira" id="ABBRID0EJCCI" xlink:type="simple">LZATM</abbrev> 742, <abbrev xmlns:xlink="http://www.w3.org/1999/xlink" content-type="institution" xlink:title="Laboratório de Zoologia de Altamira" id="ABBRID0EOCCI" xlink:type="simple">LZATM</abbrev> 748, <abbrev xmlns:xlink="http://www.w3.org/1999/xlink" content-type="institution" xlink:title="Laboratório de Zoologia de Altamira" id="ABBRID0ETCCI" xlink:type="simple">LZATM</abbrev> 751, collected during field work by Claudia Liz Teles and Joyce Celerino de Carvalho. Material stored in the collection of the Laboratório de Zoologia de Altamira (<abbrev xmlns:xlink="http://www.w3.org/1999/xlink" content-type="institution" xlink:title="Laboratório de Zoologia de Altamira" id="ABBRID0EYCCI" xlink:type="simple">LZATM</abbrev>) of the Universidade Federal do Pará, Campus de Altamira, Brazil.</p><p>
              <italic>Paratypes</italic>. Six males: <abbrev xmlns:xlink="http://www.w3.org/1999/xlink" content-type="institution" xlink:title="Laboratório de Zoologia de Altamira" id="ABBRID0EBDCI" xlink:type="simple">LZATM</abbrev> 197, <abbrev xmlns:xlink="http://www.w3.org/1999/xlink" content-type="institution" xlink:title="Laboratório de Zoologia de Altamira" id="ABBRID0EGDCI" xlink:type="simple">LZATM</abbrev> 0063, <abbrev xmlns:xlink="http://www.w3.org/1999/xlink" content-type="institution" xlink:title="Laboratório de Zoologia de Altamira" id="ABBRID0ELDCI" xlink:type="simple">LZATM</abbrev> 1339, <abbrev xmlns:xlink="http://www.w3.org/1999/xlink" content-type="institution" xlink:title="Laboratório de Zoologia de Altamira" id="ABBRID0EQDCI" xlink:type="simple">LZATM</abbrev> 818, <abbrev xmlns:xlink="http://www.w3.org/1999/xlink" content-type="institution" xlink:title="Laboratório de Zoologia de Altamira" id="ABBRID0EVDCI" xlink:type="simple">LZATM</abbrev> 815, <abbrev xmlns:xlink="http://www.w3.org/1999/xlink" content-type="institution" xlink:title="Laboratório de Zoologia de Altamira" id="ABBRID0E1DCI" xlink:type="simple">LZATM</abbrev> 816 and <abbrev xmlns:xlink="http://www.w3.org/1999/xlink" content-type="institution" xlink:title="Laboratório de Zoologia de Altamira" id="ABBRID0E6DCI" xlink:type="simple">LZATM</abbrev> 1340. Eleven females: <abbrev xmlns:xlink="http://www.w3.org/1999/xlink" content-type="institution" xlink:title="Laboratório de Zoologia de Altamira" id="ABBRID0EEECI" xlink:type="simple">LZATM</abbrev> 386, <abbrev xmlns:xlink="http://www.w3.org/1999/xlink" content-type="institution" xlink:title="Laboratório de Zoologia de Altamira" id="ABBRID0EJECI" xlink:type="simple">LZATM</abbrev> 243, <abbrev xmlns:xlink="http://www.w3.org/1999/xlink" content-type="institution" xlink:title="Laboratório de Zoologia de Altamira" id="ABBRID0EOECI" xlink:type="simple">LZATM</abbrev> 360, <abbrev xmlns:xlink="http://www.w3.org/1999/xlink" content-type="institution" xlink:title="Laboratório de Zoologia de Altamira" id="ABBRID0ETECI" xlink:type="simple">LZATM</abbrev> 744, <abbrev xmlns:xlink="http://www.w3.org/1999/xlink" content-type="institution" xlink:title="Laboratório de Zoologia de Altamira" id="ABBRID0EYECI" xlink:type="simple">LZATM</abbrev> 281, <abbrev xmlns:xlink="http://www.w3.org/1999/xlink" content-type="institution" xlink:title="Laboratório de Zoologia de Altamira" id="ABBRID0E4ECI" xlink:type="simple">LZATM</abbrev> 742, <abbrev xmlns:xlink="http://www.w3.org/1999/xlink" content-type="institution" xlink:title="Laboratório de Zoologia de Altamira" id="ABBRID0ECFCI" xlink:type="simple">LZATM</abbrev> 748, <abbrev xmlns:xlink="http://www.w3.org/1999/xlink" content-type="institution" xlink:title="Laboratório de Zoologia de Altamira" id="ABBRID0EHFCI" xlink:type="simple">LZATM</abbrev> 751, <abbrev xmlns:xlink="http://www.w3.org/1999/xlink" content-type="institution" xlink:title="Laboratório de Zoologia de Altamira" id="ABBRID0EMFCI" xlink:type="simple">LZATM</abbrev> 230, <abbrev xmlns:xlink="http://www.w3.org/1999/xlink" content-type="institution" xlink:title="Laboratório de Zoologia de Altamira" id="ABBRID0ERFCI" xlink:type="simple">LZATM</abbrev> 358 and <abbrev xmlns:xlink="http://www.w3.org/1999/xlink" content-type="institution" xlink:title="Laboratório de Zoologia de Altamira" id="ABBRID0EWFCI" xlink:type="simple">LZATM</abbrev> 277 collected during field work by Claudia Liz Teles and Joyce Celerino de Carvalho. Material stored in the collection of the Laboratório de Zoologia de Altamira (<abbrev xmlns:xlink="http://www.w3.org/1999/xlink" content-type="institution" xlink:title="Laboratório de Zoologia de Altamira" id="ABBRID0E2FCI" xlink:type="simple">LZATM</abbrev>) of the Universidade Federal do Pará, Campus de Altamira, Brazil. The collection locations of each specimen are listed in Appendix <xref ref-type="app" rid="App1">1</xref>.</p><fig id="F4" position="float" orientation="portrait"><label>Figure 4.</label><caption><p>Holotype of <italic><tp:taxon-name><tp:taxon-name-part taxon-name-part-type="genus" reg="Pristimantis">Pristimantis</tp:taxon-name-part></tp:taxon-name></italic> sp. n. <bold>A</bold> ventral view <bold>B</bold> dorsal view <bold>C</bold> side view of the head <bold>D</bold> hand <bold>E</bold> and right foot (<named-content xmlns:xlink="http://www.w3.org/1999/xlink" content-type="dwc:institutional_code" xlink:type="simple">INPA-H</named-content> 34576).</p></caption><graphic xmlns:xlink="http://www.w3.org/1999/xlink" xlink:href="zookeys-687-101-g004.jpg" position="float" orientation="portrait" xlink:type="simple" id="oo_148052.jpg"/></fig></tp:treatment-sec><tp:treatment-sec sec-type="Allocation to genus and species group of the new species" id="SECID0EHHCI"><title>Allocation to genus and species group of the new species.</title><p>No morphological synapomorphy has yet been identified to support the genus <italic><tp:taxon-name><tp:taxon-name-part taxon-name-part-type="genus" reg="Pristimantis">Pristimantis</tp:taxon-name-part></tp:taxon-name></italic> (<xref ref-type="bibr" rid="B26">Hedges et al. 2008</xref>). The new taxon is therefore assigned to the genus <italic><tp:taxon-name><tp:taxon-name-part taxon-name-part-type="genus" reg="Pristimantis">Pristimantis</tp:taxon-name-part></tp:taxon-name></italic> based on (1) molecular phylogenetic relationships (Figure <xref ref-type="fig" rid="F2">2</xref>); and (2) its morphological characteristics, which fall into the range of other known <italic><tp:taxon-name><tp:taxon-name-part taxon-name-part-type="genus" reg="Pristimantis">Pristimantis</tp:taxon-name-part></tp:taxon-name></italic> species. The new taxon is assigned to the genus <italic><tp:taxon-name><tp:taxon-name-part taxon-name-part-type="genus" reg="Pristimantis">Pristimantis</tp:taxon-name-part></tp:taxon-name></italic> based on its geographic distribution and overall <!--PageBreak-->similarity to the majority of species of <italic><tp:taxon-name><tp:taxon-name-part taxon-name-part-type="genus" reg="Pristimantis">Pristimantis</tp:taxon-name-part></tp:taxon-name></italic> described. We assign the new species to the <italic><tp:taxon-name><tp:taxon-name-part taxon-name-part-type="genus" reg="Pristimantis">P.</tp:taxon-name-part> <tp:taxon-name-part taxon-name-part-type="species" reg="conspicillatus">conspicillatus</tp:taxon-name-part></tp:taxon-name></italic> species group following <xref ref-type="bibr" rid="B43">Maciel et al. (2012)</xref> for having Finger I longer than Finger II, granular but nor aerolate belly, a tarsal fold, distinct tympanic membrane, and by its advertisement call composed of single pulsatile notes modulated in amplitude, as well as molecular phylogenetic relationships.</p></tp:treatment-sec><tp:treatment-sec sec-type="diagnosis" id="SECID0EJJCI"><title>Diagnosis.</title><p>
              <italic><tp:taxon-name><tp:taxon-name-part taxon-name-part-type="genus" reg="Pristimantis">Pristimantis</tp:taxon-name-part> <tp:taxon-name-part taxon-name-part-type="species" reg="latro">latro</tp:taxon-name-part></tp:taxon-name></italic> sp. n. is distinguished from other species of the group by the following combination of characters (summarized in Table <xref ref-type="table" rid="T4">4</xref>): (1) dorsal skin weakly shagreened or smooth, dorsal tubercles present, dorsolateral folds absent, smooth skin on belly; (2) whitish or yellowish ventral coloration with black spots; (3) one subarticular tubercle on fingers I and II and two on Fingers III and IV; (4) super<!--PageBreak-->numerary tubercles present at the base of fingers I, II, and III, and almost the same size of subarticular tubercles; (5) lateral fringes along fingers; (6) supernumerary tubercle present at the base of Toe IV; (7) basal webbing between toes and weak lateral fringes on toes; (8) twenty-one molecular autapomorphies for the gene fragment 16S mtDNA (Table <xref ref-type="table" rid="T5">5</xref>); (9) call consisting of seven notes.</p><table-wrap id="T4" position="float" orientation="portrait"><label>Table 4.</label><caption><p>Comparison of diagnostic characters of some species of the <italic><tp:taxon-name><tp:taxon-name-part taxon-name-part-type="genus" reg="Pristimantis">Pristimantis</tp:taxon-name-part> <tp:taxon-name-part taxon-name-part-type="species" reg="conspicillatus">conspicillatus</tp:taxon-name-part></tp:taxon-name></italic> group, including the new species: (1) belly texture (smooth or granular), (2) dorsal tubercles (present or absent); (3) fringe on finger (present or absent); (4) dorsolateral fold (present or absent); (5) fringe on toe (prominent, weak, absent); (6) basal membrane on toe (present or absent); (7) tarsal fold (prominent, weak or absent); (8) throat color pattern (stained, immaculate, variable or light); (9) supernumerary plant tubercle (present or absent); (10) External palmar tubercle (whole, split or semi-split).</p></caption><table id="TID0EY1AI" rules="all"><tbody><tr><th rowspan="1" colspan="1">Species</th><th rowspan="1" colspan="1">1</th><th rowspan="1" colspan="1">2</th><th rowspan="1" colspan="1">3</th><th rowspan="1" colspan="1">4</th><th rowspan="1" colspan="1">5</th><th rowspan="1" colspan="1">6</th><th rowspan="1" colspan="1">7</th><th rowspan="1" colspan="1">8</th><th rowspan="1" colspan="1">9</th><th rowspan="1" colspan="1">10</th></tr><tr><td rowspan="1" colspan="1">
                      <italic><tp:taxon-name><tp:taxon-name-part taxon-name-part-type="genus" reg="Pristimantis">P.</tp:taxon-name-part> <tp:taxon-name-part taxon-name-part-type="species" reg="fenestratus">fenestratus</tp:taxon-name-part></tp:taxon-name></italic>*</td><td rowspan="1" colspan="1">smooth</td><td rowspan="1" colspan="1">present</td><td rowspan="1" colspan="1">absent</td><td rowspan="1" colspan="1">–</td><td rowspan="1" colspan="1">weak</td><td rowspan="1" colspan="1">present</td><td rowspan="1" colspan="1">–</td><td rowspan="1" colspan="1">stained</td><td rowspan="1" colspan="1">absent</td><td rowspan="1" colspan="1">–-</td></tr><tr><td rowspan="1" colspan="1">
                      <italic><tp:taxon-name><tp:taxon-name-part taxon-name-part-type="genus" reg="Pristimantis">P.</tp:taxon-name-part> <tp:taxon-name-part taxon-name-part-type="species" reg="fenestratus">fenestratus</tp:taxon-name-part></tp:taxon-name></italic>**</td><td rowspan="1" colspan="1">smooth</td><td rowspan="1" colspan="1">absent</td><td rowspan="1" colspan="1">present</td><td rowspan="1" colspan="1">absent</td><td rowspan="1" colspan="1">weak</td><td rowspan="1" colspan="1">present</td><td rowspan="1" colspan="1">present</td><td rowspan="1" colspan="1">variable</td><td rowspan="1" colspan="1">–</td><td rowspan="1" colspan="1">split</td></tr><tr><td rowspan="1" colspan="1">
                      <italic><tp:taxon-name><tp:taxon-name-part taxon-name-part-type="genus" reg="Pristimantis">P.</tp:taxon-name-part> <tp:taxon-name-part taxon-name-part-type="species" reg="koehleri">koehleri</tp:taxon-name-part></tp:taxon-name></italic>
                    </td><td rowspan="1" colspan="1">granular laterally</td><td rowspan="1" colspan="1">absent</td><td rowspan="1" colspan="1">absent</td><td rowspan="1" colspan="1">absent</td><td rowspan="1" colspan="1">weak</td><td rowspan="1" colspan="1">absent</td><td rowspan="1" colspan="1">present</td><td rowspan="1" colspan="1">light</td><td rowspan="1" colspan="1">present</td><td rowspan="1" colspan="1">split</td></tr><tr><td rowspan="1" colspan="1">
                      <italic><tp:taxon-name><tp:taxon-name-part taxon-name-part-type="genus" reg="Pristimantis">P.</tp:taxon-name-part> <tp:taxon-name-part taxon-name-part-type="species" reg="dundeei">dundeei</tp:taxon-name-part></tp:taxon-name></italic>
                    </td><td rowspan="1" colspan="1">granular</td><td rowspan="1" colspan="1">present</td><td rowspan="1" colspan="1">absent</td><td rowspan="1" colspan="1">absent</td><td rowspan="1" colspan="1">prominent</td><td rowspan="1" colspan="1">present</td><td rowspan="1" colspan="1">present</td><td rowspan="1" colspan="1">stained</td><td rowspan="1" colspan="1">–</td><td rowspan="1" colspan="1">split</td></tr><tr><td rowspan="1" colspan="1">
                      <italic><tp:taxon-name><tp:taxon-name-part taxon-name-part-type="genus" reg="Pristimantis">P.</tp:taxon-name-part> <tp:taxon-name-part taxon-name-part-type="species" reg="samaipatae">samaipatae</tp:taxon-name-part></tp:taxon-name></italic>
                    </td><td rowspan="1" colspan="1">smooth</td><td rowspan="1" colspan="1">absent</td><td rowspan="1" colspan="1">absent</td><td rowspan="1" colspan="1">absent</td><td rowspan="1" colspan="1">prominent</td><td rowspan="1" colspan="1">absent</td><td rowspan="1" colspan="1">present</td><td rowspan="1" colspan="1">stained</td><td rowspan="1" colspan="1">–</td><td rowspan="1" colspan="1">split</td></tr><tr><td rowspan="1" colspan="1">
                      <italic><tp:taxon-name><tp:taxon-name-part taxon-name-part-type="genus" reg="Pristimantis">P.</tp:taxon-name-part> <tp:taxon-name-part taxon-name-part-type="species" reg="ventrigranulosus">ventrigranulosus</tp:taxon-name-part></tp:taxon-name></italic>
                    </td><td rowspan="1" colspan="1">granular</td><td rowspan="1" colspan="1">absent</td><td rowspan="1" colspan="1">weak or absent</td><td rowspan="1" colspan="1">absent</td><td rowspan="1" colspan="1">weak</td><td rowspan="1" colspan="1">present</td><td rowspan="1" colspan="1">prominent</td><td rowspan="1" colspan="1">weakly spotted</td><td rowspan="1" colspan="1">absent</td><td rowspan="1" colspan="1">single</td></tr><tr><td rowspan="1" colspan="1">
                      <italic><tp:taxon-name><tp:taxon-name-part taxon-name-part-type="genus" reg="Pristimantis">P.</tp:taxon-name-part> <tp:taxon-name-part taxon-name-part-type="species" reg="zeuctotylus">zeuctotylus</tp:taxon-name-part></tp:taxon-name></italic>
                    </td><td rowspan="1" colspan="1">smooth</td><td rowspan="1" colspan="1">absent</td><td rowspan="1" colspan="1">absent</td><td rowspan="1" colspan="1">present</td><td rowspan="1" colspan="1">absent</td><td rowspan="1" colspan="1">absent</td><td rowspan="1" colspan="1">absent</td><td rowspan="1" colspan="1">stained</td><td rowspan="1" colspan="1">present</td><td rowspan="1" colspan="1">inteiro</td></tr><tr><td rowspan="1" colspan="1">
                      <italic><tp:taxon-name><tp:taxon-name-part taxon-name-part-type="genus" reg="Pristimantis">P.</tp:taxon-name-part> <tp:taxon-name-part taxon-name-part-type="species" reg="chiastonotus">chiastonotus</tp:taxon-name-part></tp:taxon-name></italic>
                    </td><td rowspan="1" colspan="1">smooth</td><td rowspan="1" colspan="1">absent</td><td rowspan="1" colspan="1">absent</td><td rowspan="1" colspan="1">present</td><td rowspan="1" colspan="1">absent</td><td rowspan="1" colspan="1">absent</td><td rowspan="1" colspan="1">absent</td><td rowspan="1" colspan="1">ligth</td><td rowspan="1" colspan="1">present</td><td rowspan="1" colspan="1">split</td></tr><tr><td rowspan="1" colspan="1">
                      <italic><tp:taxon-name><tp:taxon-name-part taxon-name-part-type="genus" reg="Pristimantis">Pristimantis</tp:taxon-name-part> <tp:taxon-name-part taxon-name-part-type="species" reg="latro">latro</tp:taxon-name-part></tp:taxon-name></italic> sp. n.</td><td rowspan="1" colspan="1">
                      <bold>smooth</bold>
                    </td><td rowspan="1" colspan="1">
                      <bold>present</bold>
                    </td><td rowspan="1" colspan="1">
                      <bold>present</bold>
                    </td><td rowspan="1" colspan="1">
                      <bold>present</bold>
                    </td><td rowspan="1" colspan="1">
                      <bold>weak</bold>
                    </td><td rowspan="1" colspan="1">
                      <bold>present</bold>
                    </td><td rowspan="1" colspan="1">
                      <bold>weak</bold>
                    </td><td rowspan="1" colspan="1">
                      <bold>stained</bold>
                    </td><td rowspan="1" colspan="1">
                      <bold>present</bold>
                    </td><td rowspan="1" colspan="1">
                      <bold>split</bold>
                    </td></tr></tbody></table></table-wrap><table-wrap id="T5" position="float" orientation="portrait"><label>Table 5.</label><caption><p>Diagnostic characters observed in the 16S mtDNA gene fragment from <italic><tp:taxon-name><tp:taxon-name-part taxon-name-part-type="genus" reg="Pristimantis">Pristimantis</tp:taxon-name-part></tp:taxon-name></italic> sp. n. and other species of the genus <italic><tp:taxon-name><tp:taxon-name-part taxon-name-part-type="genus" reg="Pristimantis">Pristimantis</tp:taxon-name-part></tp:taxon-name></italic>. The first column indicates the character position within the fragment. (-) indicates deletions.</p></caption><table id="TID0EHMBI" rules="all"><tbody><tr><th rowspan="1" colspan="1">Position (pb)</th><th rowspan="1" colspan="1">
                      <italic><tp:taxon-name><tp:taxon-name-part taxon-name-part-type="genus" reg="Pristimantis">P.</tp:taxon-name-part> <tp:taxon-name-part taxon-name-part-type="species" reg="latro">latro</tp:taxon-name-part></tp:taxon-name></italic> sp. n.</th><th rowspan="1" colspan="1">
                      <italic><tp:taxon-name><tp:taxon-name-part taxon-name-part-type="genus" reg="Pristimantis">P.</tp:taxon-name-part> <tp:taxon-name-part taxon-name-part-type="species" reg="fenestratus">fenestratus</tp:taxon-name-part></tp:taxon-name></italic> (Borba 1)</th><th rowspan="1" colspan="1">
                      <italic><tp:taxon-name><tp:taxon-name-part taxon-name-part-type="genus" reg="Pristimantis">P.</tp:taxon-name-part> <tp:taxon-name-part taxon-name-part-type="species" reg="fenestratus">fenestratus</tp:taxon-name-part></tp:taxon-name></italic> (Borba 2)</th><th rowspan="1" colspan="1">
                      <italic><tp:taxon-name><tp:taxon-name-part taxon-name-part-type="genus" reg="Pristimantis">P.</tp:taxon-name-part> <tp:taxon-name-part taxon-name-part-type="species" reg="fenestratus">fenestratus</tp:taxon-name-part></tp:taxon-name></italic> (Bolivia)</th><th rowspan="1" colspan="1">
                      <italic><tp:taxon-name><tp:taxon-name-part taxon-name-part-type="genus" reg="Pristimantis">P.</tp:taxon-name-part> <tp:taxon-name-part taxon-name-part-type="species" reg="koehleri">koehleri</tp:taxon-name-part></tp:taxon-name></italic> (Bolivia)</th><th rowspan="1" colspan="1">
                      <italic><tp:taxon-name><tp:taxon-name-part taxon-name-part-type="genus" reg="Pristimantis">P.</tp:taxon-name-part> <tp:taxon-name-part taxon-name-part-type="species" reg="chiastonotus">chiastonotus</tp:taxon-name-part></tp:taxon-name></italic> (Brazil)</th></tr><tr><td rowspan="1" colspan="1">86</td><td rowspan="1" colspan="1">G</td><td rowspan="1" colspan="1">A</td><td rowspan="1" colspan="1">A</td><td rowspan="1" colspan="1">A</td><td rowspan="1" colspan="1">A</td><td rowspan="1" colspan="1">A</td></tr><tr><td rowspan="1" colspan="1">138</td><td rowspan="1" colspan="1">A</td><td rowspan="1" colspan="1">G</td><td rowspan="1" colspan="1">G</td><td rowspan="1" colspan="1">G</td><td rowspan="1" colspan="1">G</td><td rowspan="1" colspan="1">A</td></tr><tr><td rowspan="1" colspan="1">144</td><td rowspan="1" colspan="1">T</td><td rowspan="1" colspan="1">C</td><td rowspan="1" colspan="1">C</td><td rowspan="1" colspan="1">C</td><td rowspan="1" colspan="1">C</td><td rowspan="1" colspan="1">C</td></tr><tr><td rowspan="1" colspan="1">149</td><td rowspan="1" colspan="1">A</td><td rowspan="1" colspan="1">T</td><td rowspan="1" colspan="1">T</td><td rowspan="1" colspan="1">T</td><td rowspan="1" colspan="1">T</td><td rowspan="1" colspan="1">A</td></tr><tr><td rowspan="1" colspan="1">184</td><td rowspan="1" colspan="1">T</td><td rowspan="1" colspan="1">C</td><td rowspan="1" colspan="1">C</td><td rowspan="1" colspan="1">C</td><td rowspan="1" colspan="1">C</td><td rowspan="1" colspan="1">C</td></tr><tr><td rowspan="1" colspan="1">194</td><td rowspan="1" colspan="1">C</td><td rowspan="1" colspan="1">-</td><td rowspan="1" colspan="1">-</td><td rowspan="1" colspan="1">-</td><td rowspan="1" colspan="1">-</td><td rowspan="1" colspan="1">A</td></tr><tr><td rowspan="1" colspan="1">197</td><td rowspan="1" colspan="1">T</td><td rowspan="1" colspan="1">A</td><td rowspan="1" colspan="1">A</td><td rowspan="1" colspan="1">A</td><td rowspan="1" colspan="1">A</td><td rowspan="1" colspan="1">C</td></tr><tr><td rowspan="1" colspan="1">202</td><td rowspan="1" colspan="1">T</td><td rowspan="1" colspan="1">A</td><td rowspan="1" colspan="1">A</td><td rowspan="1" colspan="1">A</td><td rowspan="1" colspan="1">A</td><td rowspan="1" colspan="1">-</td></tr><tr><td rowspan="1" colspan="1">208</td><td rowspan="1" colspan="1">T</td><td rowspan="1" colspan="1">C</td><td rowspan="1" colspan="1">C</td><td rowspan="1" colspan="1">C</td><td rowspan="1" colspan="1">C</td><td rowspan="1" colspan="1">C</td></tr><tr><td rowspan="1" colspan="1">229</td><td rowspan="1" colspan="1">C</td><td rowspan="1" colspan="1">T</td><td rowspan="1" colspan="1">A</td><td rowspan="1" colspan="1">A</td><td rowspan="1" colspan="1">A</td><td rowspan="1" colspan="1">T</td></tr><tr><td rowspan="1" colspan="1">230</td><td rowspan="1" colspan="1">C</td><td rowspan="1" colspan="1">T</td><td rowspan="1" colspan="1">T</td><td rowspan="1" colspan="1">T</td><td rowspan="1" colspan="1">T</td><td rowspan="1" colspan="1">T</td></tr><tr><td rowspan="1" colspan="1">237</td><td rowspan="1" colspan="1">T</td><td rowspan="1" colspan="1">-</td><td rowspan="1" colspan="1">-</td><td rowspan="1" colspan="1">-</td><td rowspan="1" colspan="1">-</td><td rowspan="1" colspan="1">C</td></tr><tr><td rowspan="1" colspan="1">239</td><td rowspan="1" colspan="1">T</td><td rowspan="1" colspan="1">C</td><td rowspan="1" colspan="1">C</td><td rowspan="1" colspan="1">C</td><td rowspan="1" colspan="1">C</td><td rowspan="1" colspan="1">A</td></tr><tr><td rowspan="1" colspan="1">247</td><td rowspan="1" colspan="1">C</td><td rowspan="1" colspan="1">A</td><td rowspan="1" colspan="1">T</td><td rowspan="1" colspan="1">T</td><td rowspan="1" colspan="1">T</td><td rowspan="1" colspan="1">-</td></tr><tr><td rowspan="1" colspan="1">269</td><td rowspan="1" colspan="1">C</td><td rowspan="1" colspan="1">T</td><td rowspan="1" colspan="1">T</td><td rowspan="1" colspan="1">T</td><td rowspan="1" colspan="1">T</td><td rowspan="1" colspan="1">T</td></tr><tr><td rowspan="1" colspan="1">273</td><td rowspan="1" colspan="1">A</td><td rowspan="1" colspan="1">C</td><td rowspan="1" colspan="1">T</td><td rowspan="1" colspan="1">T</td><td rowspan="1" colspan="1">T</td><td rowspan="1" colspan="1">A</td></tr><tr><td rowspan="1" colspan="1">289</td><td rowspan="1" colspan="1">G</td><td rowspan="1" colspan="1">A</td><td rowspan="1" colspan="1">A</td><td rowspan="1" colspan="1">A</td><td rowspan="1" colspan="1">A</td><td rowspan="1" colspan="1">A</td></tr><tr><td rowspan="1" colspan="1">293</td><td rowspan="1" colspan="1">T</td><td rowspan="1" colspan="1">-</td><td rowspan="1" colspan="1">A</td><td rowspan="1" colspan="1">A</td><td rowspan="1" colspan="1">A</td><td rowspan="1" colspan="1">-</td></tr><tr><td rowspan="1" colspan="1">330</td><td rowspan="1" colspan="1">C</td><td rowspan="1" colspan="1">T</td><td rowspan="1" colspan="1">T</td><td rowspan="1" colspan="1">T</td><td rowspan="1" colspan="1">T</td><td rowspan="1" colspan="1">T</td></tr><tr><td rowspan="1" colspan="1">401</td><td rowspan="1" colspan="1">G</td><td rowspan="1" colspan="1">A</td><td rowspan="1" colspan="1">A</td><td rowspan="1" colspan="1">A</td><td rowspan="1" colspan="1">A</td><td rowspan="1" colspan="1">A</td></tr><tr><td rowspan="1" colspan="1">455</td><td rowspan="1" colspan="1">C</td><td rowspan="1" colspan="1">T</td><td rowspan="1" colspan="1">T</td><td rowspan="1" colspan="1">T</td><td rowspan="1" colspan="1">T</td><td rowspan="1" colspan="1">A</td></tr></tbody></table></table-wrap></tp:treatment-sec><tp:treatment-sec sec-type="comparisons" id="SECID0EBMDI"><title>Comparison with other species.</title><p>Due to difficulties in visiting museums to compare some of the species in the <italic><tp:taxon-name><tp:taxon-name-part taxon-name-part-type="genus" reg="Pristimantis">Pristimantis</tp:taxon-name-part> <tp:taxon-name-part taxon-name-part-type="species" reg="conspicillatus">conspicillatus</tp:taxon-name-part></tp:taxon-name></italic> group with the species described in this work, data from the literature was used for this procedure. The consulted reference can be found, between brackets, at the end of each comparison. The character state of the compared species is between parentheses. <italic><tp:taxon-name><tp:taxon-name-part taxon-name-part-type="genus" reg="Pristimantis">Pristimantis</tp:taxon-name-part> <tp:taxon-name-part taxon-name-part-type="species" reg="latro">latro</tp:taxon-name-part></tp:taxon-name></italic> sp. n. is distinguished from <italic><tp:taxon-name><tp:taxon-name-part taxon-name-part-type="genus" reg="Pristimantis">P.</tp:taxon-name-part> <tp:taxon-name-part taxon-name-part-type="species" reg="fenestratus">fenestratus</tp:taxon-name-part></tp:taxon-name></italic> by the absence of discoidal fold (present), the presence of supernumerary tubercles on hand (absent), length of notes in the male advertisement call ranging from 31 to 45.91 ms (50 to 91 ms) [<xref ref-type="bibr" rid="B12">Duellman and Lehr 2009</xref>; <xref ref-type="bibr" rid="B49">Padial and De La Riva 2009</xref>; <xref ref-type="bibr" rid="B43">Maciel et al. 2012</xref>]; from <italic><tp:taxon-name><tp:taxon-name-part taxon-name-part-type="genus" reg="Pristimantis">P.</tp:taxon-name-part> <tp:taxon-name-part taxon-name-part-type="species" reg="koehleri">koehleri</tp:taxon-name-part></tp:taxon-name></italic> by smooth belly skin (finely granular), absence of discoidal fold (present), rostrum subacuminate in dorsal and protruding in lateral view (acuminate in dorsal view and subacuminate in lateral view), vocalization composed by seven notes (four, five, six, seven and eight notes) [<xref ref-type="bibr" rid="B49">Padial and De La Riva 2009</xref>]; from <italic><tp:taxon-name><tp:taxon-name-part taxon-name-part-type="genus" reg="Pristimantis">P.</tp:taxon-name-part> <tp:taxon-name-part taxon-name-part-type="species" reg="samaipatae">samaipatae</tp:taxon-name-part></tp:taxon-name></italic> by having whitish cream belly with black spots disposed randomly (immaculate), length of notes ranging from 31 to 45.91 ms (50 to 141 ms in <italic><tp:taxon-name><tp:taxon-name-part taxon-name-part-type="genus" reg="Pristimantis">P.</tp:taxon-name-part> <tp:taxon-name-part taxon-name-part-type="species" reg="samaipatae">samaipatae</tp:taxon-name-part></tp:taxon-name></italic>) [<xref ref-type="bibr" rid="B32">Köhler 2000</xref>; <xref ref-type="bibr" rid="B49">Padial and De La Riva 2009</xref>]; from <italic><tp:taxon-name><tp:taxon-name-part taxon-name-part-type="genus" reg="Pristimantis">P.</tp:taxon-name-part> <tp:taxon-name-part taxon-name-part-type="species" reg="dundeei">dundeei</tp:taxon-name-part></tp:taxon-name></italic> by having smooth belly (areolate), presence of fringe in the fingers (absent), dorsolateral folds (absent), length of notes ranging from 31 to 45.91 ms (50 ms in <italic><tp:taxon-name><tp:taxon-name-part taxon-name-part-type="genus" reg="Pristimantis">P.</tp:taxon-name-part> <tp:taxon-name-part taxon-name-part-type="species" reg="dundeei">dundeei</tp:taxon-name-part></tp:taxon-name></italic>) <!--PageBreak-->[<xref ref-type="bibr" rid="B32">Köhler 2000</xref>; <xref ref-type="bibr" rid="B49">Padial and De La Riva 2009</xref>]; from <italic><tp:taxon-name><tp:taxon-name-part taxon-name-part-type="genus" reg="Pristimantis">P.</tp:taxon-name-part> <tp:taxon-name-part taxon-name-part-type="species" reg="ventrigranulosus">ventrigranulosus</tp:taxon-name-part></tp:taxon-name></italic> by having smooth belly skin (weakly areolate), dorsal tubercles (absent), presence of fringe in the fingers (weak or absent), dorsolateral fold present (absent), weak tarsal fold (prominent) [<xref ref-type="bibr" rid="B43">Maciel et al 2012</xref>]; from <italic><tp:taxon-name><tp:taxon-name-part taxon-name-part-type="genus" reg="Pristimantis">P.</tp:taxon-name-part> <tp:taxon-name-part taxon-name-part-type="species" reg="zeuctotylus">zeuctotylus</tp:taxon-name-part></tp:taxon-name></italic> by a divided palmar tubercle (entire), whitish cream-colored belly with black spots disposed randomly and dark brown dorsum (black belly and bronze dorsum) [<xref ref-type="bibr" rid="B42">Lynch and Hoogmoed 1977</xref>]; from <italic><tp:taxon-name><tp:taxon-name-part taxon-name-part-type="genus" reg="Pristimantis">P.</tp:taxon-name-part> <tp:taxon-name-part taxon-name-part-type="species" reg="chiastonotus">chiastonotus</tp:taxon-name-part></tp:taxon-name></italic> for presenting basal webbing and fringe on the toes (absent), tarsal fold present (absent); snout subacuminate in dorsal view (acuminate), dorsal tubercles present (absent), vocalization composed by seven notes (one note) [<xref ref-type="bibr" rid="B42">Lynch and Hoogmoed 1977</xref>].</p><p>The comparisons were restricted to these species because they present the highest morphological and acoustic similarity with the new species. Another important factor is the geographical range of the new species, which becomes the only one in its group occurring in the eastern state of Pará, Brazil. The geographically-closest species are <italic><tp:taxon-name><tp:taxon-name-part taxon-name-part-type="genus" reg="Pristimantis">P.</tp:taxon-name-part> <tp:taxon-name-part taxon-name-part-type="species" reg="zeuctotylus">zeuctotylus</tp:taxon-name-part></tp:taxon-name></italic> and <italic><tp:taxon-name><tp:taxon-name-part taxon-name-part-type="genus" reg="Pristimantis">P.</tp:taxon-name-part> <tp:taxon-name-part taxon-name-part-type="species" reg="chiastonotus">chiastonotus</tp:taxon-name-part></tp:taxon-name></italic>, north of Pará, whereas the most genetically-close are <italic><tp:taxon-name><tp:taxon-name-part taxon-name-part-type="genus" reg="Pristimantis">P.</tp:taxon-name-part> <tp:taxon-name-part taxon-name-part-type="species" reg="chiastonotus">chiastonotus</tp:taxon-name-part></tp:taxon-name></italic> from the municipality of Monte Alegre in the state of Pará and the lineage of <italic><tp:taxon-name><tp:taxon-name-part taxon-name-part-type="genus" reg="Pristimantis">P.</tp:taxon-name-part> <tp:taxon-name-part taxon-name-part-type="species" reg="fenestratus">fenestratus</tp:taxon-name-part></tp:taxon-name></italic> from Borba 1 in the state of Amazonas.</p><!--PageBreak--></tp:treatment-sec><tp:treatment-sec sec-type="description" id="SECID0E4SDI"><title>Description of the holotype.</title><p>Adult female 40 mm <abbrev xmlns:xlink="http://www.w3.org/1999/xlink" xlink:title="Snout-Vent Length" id="ABBRID0EDTDI" xlink:type="simple">SVL</abbrev>. Dorsal skin shagreened, absence of dorsal tubercles; smooth ventral skin, granular posterior surface of thighs; head longer (39% of the <abbrev xmlns:xlink="http://www.w3.org/1999/xlink" xlink:title="Snout-Vent Length" id="ABBRID0EHTDI" xlink:type="simple">SVL</abbrev>) than wide; long snout, subacuminate in dorsal view and protruding in lateral view; concave canthus rostralis, flat loreal region; ovoid tongue covering the whole floor of the mouth; dentigerous process of vomer oblique and posterior to choanae; eye 78.9% of Distance from Eye to Nostril; elliptical pupil; absent supraocular tubercles; absent cranial crests; prominent supra tympanic fold, not contacting the eye; tympanic membrane 40% of ED, rounded, tympanic annulus prominent; relatively small hands, 26.25% of the <abbrev xmlns:xlink="http://www.w3.org/1999/xlink" xlink:title="Snout-Vent Length" id="ABBRID0ELTDI" xlink:type="simple">SVL</abbrev>; relative length of fingers: II &lt; IV &lt; I &lt; III; discs of Fingers III and IV are wider than fingers I and II; prominent, semi divided, heart-shaped external metacarpal tubercle; large internal palmar tubercle; one subarticular tubercle prominent on Fingers I and II, two prominent subarticular tubercles on fingers III and IV; supernumerary tubercles present at the base of fingers I, II and III; long legs, tibia 57% of the <abbrev xmlns:xlink="http://www.w3.org/1999/xlink" xlink:title="Snout-Vent Length" id="ABBRID0EPTDI" xlink:type="simple">SVL</abbrev>; relative length of toes: I &lt;II &lt;V &lt;III &lt;IV; well developed and oval inner metatarsal tubercle; external metatarsal tubercle much smaller than the internal one; one subarticular tubercle on toes I and II; two subarticular tubercles on toes III and V; and three subarticular tubercles on toe IV; basal webbing and lateral fringes present on toes (weak); tarsal fold present.</p><p>
              <italic>Measurements of holotype</italic> (in mm). <abbrev xmlns:xlink="http://www.w3.org/1999/xlink" xlink:title="Snout-Vent Length" id="ABBRID0EXTDI" xlink:type="simple">SVL</abbrev>: 40.0; <abbrev xmlns:xlink="http://www.w3.org/1999/xlink" xlink:title="Head Length" id="ABBRID0E2TDI" xlink:type="simple">HL</abbrev>: 15.6; <abbrev xmlns:xlink="http://www.w3.org/1999/xlink" xlink:title="Head Width" id="ABBRID0E6TDI" xlink:type="simple">HW</abbrev>: 14.5; <abbrev xmlns:xlink="http://www.w3.org/1999/xlink" xlink:title="Snout Length" id="ABBRID0EDUDI" xlink:type="simple">SL</abbrev>: 7.9; <abbrev xmlns:xlink="http://www.w3.org/1999/xlink" xlink:title="Distance from Eye to Nostril" id="ABBRID0EHUDI" xlink:type="simple">DEN</abbrev>: 5.7; <abbrev xmlns:xlink="http://www.w3.org/1999/xlink" xlink:title="Internarial Distance" id="ABBRID0ELUDI" xlink:type="simple">ID</abbrev>: 3.1; <abbrev xmlns:xlink="http://www.w3.org/1999/xlink" xlink:title="Eye Length" id="ABBRID0EPUDI" xlink:type="simple">EL</abbrev>: 4.5; <abbrev xmlns:xlink="http://www.w3.org/1999/xlink" xlink:title="Interorbital Distance" id="ABBRID0ETUDI" xlink:type="simple">IoD</abbrev>: 3.9; <abbrev xmlns:xlink="http://www.w3.org/1999/xlink" xlink:title="Eyelid Width" id="ABBRID0EXUDI" xlink:type="simple">EW</abbrev>: 3.6; <abbrev xmlns:xlink="http://www.w3.org/1999/xlink" xlink:title="Tympanum Length" id="ABBRID0E2UDI" xlink:type="simple">TL</abbrev>: 1.8; <abbrev xmlns:xlink="http://www.w3.org/1999/xlink" xlink:title="Arm Length" id="ABBRID0E6UDI" xlink:type="simple">AL</abbrev>: 8.9; <abbrev xmlns:xlink="http://www.w3.org/1999/xlink" xlink:title="Hand Length" id="ABBRID0EDVDI" xlink:type="simple">HaL</abbrev>: 10.5; <abbrev xmlns:xlink="http://www.w3.org/1999/xlink" xlink:title="Thigh Length" id="ABBRID0EHVDI" xlink:type="simple">ThL</abbrev>: 20.5; <abbrev xmlns:xlink="http://www.w3.org/1999/xlink" xlink:title="Tibia Length" id="ABBRID0ELVDI" xlink:type="simple">TiL</abbrev>: 22.8; <abbrev xmlns:xlink="http://www.w3.org/1999/xlink" xlink:title="Tarsus Length" id="ABBRID0EPVDI" xlink:type="simple">TaL</abbrev>: 11.9; <abbrev xmlns:xlink="http://www.w3.org/1999/xlink" xlink:title="Foot Length" id="ABBRID0ETVDI" xlink:type="simple">FL</abbrev>: 18.9; <abbrev xmlns:xlink="http://www.w3.org/1999/xlink" xlink:title="Leg Length" id="ABBRID0EXVDI" xlink:type="simple">LL</abbrev>: 30.3.</p><p>
              <italic>Color in life.</italic> Light brown dorsum with some black tubercles. Posterior and anterior limbs heavily barred dark brown. Weak labial bars. Black band extending from eye to tip of snout. Belly clear with some randomly scattered dark spots. Iris presents a yellowish coloration in the upper and lower part, whereas in the anterior and posterior region the color red is predominant.</p><p>
              <italic>Coloration in preservative.</italic> In alcohol, the coloration is predominantly brown in the dorsal region, whether male or female. The belly can be immaculate white or present dark spots arranged randomly. The dorsal band, present in some individuals, is white.</p><p>
              <italic>Variation</italic> (Figures <xref ref-type="fig" rid="F5">5</xref> and <xref ref-type="fig" rid="F6">6</xref>). The males <abbrev xmlns:xlink="http://www.w3.org/1999/xlink" content-type="institution" xlink:title="Laboratório de Zoologia de Altamira" id="ABBRID0EPWDI" xlink:type="simple">LZATM</abbrev> 197, <abbrev xmlns:xlink="http://www.w3.org/1999/xlink" content-type="institution" xlink:title="Laboratório de Zoologia de Altamira" id="ABBRID0EUWDI" xlink:type="simple">LZATM</abbrev> 063 and <abbrev xmlns:xlink="http://www.w3.org/1999/xlink" content-type="institution" xlink:title="Laboratório de Zoologia de Altamira" id="ABBRID0EZWDI" xlink:type="simple">LZATM</abbrev> 1339 have dorsal color light brown, while the males <abbrev xmlns:xlink="http://www.w3.org/1999/xlink" content-type="institution" xlink:title="Laboratório de Zoologia de Altamira" id="ABBRID0E5WDI" xlink:type="simple">LZATM</abbrev> 818, <abbrev xmlns:xlink="http://www.w3.org/1999/xlink" content-type="institution" xlink:title="Laboratório de Zoologia de Altamira" id="ABBRID0EDXDI" xlink:type="simple">LZATM</abbrev> 815, <abbrev xmlns:xlink="http://www.w3.org/1999/xlink" content-type="institution" xlink:title="Laboratório de Zoologia de Altamira" id="ABBRID0EIXDI" xlink:type="simple">LZATM</abbrev> 816 and <abbrev xmlns:xlink="http://www.w3.org/1999/xlink" content-type="institution" xlink:title="Laboratório de Zoologia de Altamira" id="ABBRID0ENXDI" xlink:type="simple">LZATM</abbrev> 1340 have dark brown dorsal and dorsolateral regions with more apparent brown bars. The ventral face of males may be immaculate white (<abbrev xmlns:xlink="http://www.w3.org/1999/xlink" content-type="institution" xlink:title="Laboratório de Zoologia de Altamira" id="ABBRID0ESXDI" xlink:type="simple">LZATM</abbrev> 197, <abbrev xmlns:xlink="http://www.w3.org/1999/xlink" content-type="institution" xlink:title="Laboratório de Zoologia de Altamira" id="ABBRID0EXXDI" xlink:type="simple">LZATM</abbrev> 816) or have black spots scattered around the belly and throat (<abbrev xmlns:xlink="http://www.w3.org/1999/xlink" content-type="institution" xlink:title="Laboratório de Zoologia de Altamira" id="ABBRID0E3XDI" xlink:type="simple">LZATM</abbrev> 1339, LZA 063, <abbrev xmlns:xlink="http://www.w3.org/1999/xlink" content-type="institution" xlink:title="Laboratório de Zoologia de Altamira" id="ABBRID0EBYDI" xlink:type="simple">LZATM</abbrev> 818, <abbrev xmlns:xlink="http://www.w3.org/1999/xlink" content-type="institution" xlink:title="Laboratório de Zoologia de Altamira" id="ABBRID0EGYDI" xlink:type="simple">LZATM</abbrev> 815 and <abbrev xmlns:xlink="http://www.w3.org/1999/xlink" content-type="institution" xlink:title="Laboratório de Zoologia de Altamira" id="ABBRID0ELYDI" xlink:type="simple">LZATM</abbrev> 1340). <abbrev xmlns:xlink="http://www.w3.org/1999/xlink" content-type="institution" xlink:title="Laboratório de Zoologia de Altamira" id="ABBRID0EQYDI" xlink:type="simple">LZATM</abbrev> 1340 presents a heavily pigmented black throat, legs and arms with clear bars. Females have predominantly light brown dorsum, with weakly barred legs and arms of darker brown (<abbrev xmlns:xlink="http://www.w3.org/1999/xlink" content-type="institution" xlink:title="Laboratório de Zoologia de Altamira" id="ABBRID0EVYDI" xlink:type="simple">LZATM</abbrev> 386, <abbrev xmlns:xlink="http://www.w3.org/1999/xlink" content-type="institution" xlink:title="Laboratório de Zoologia de Altamira" id="ABBRID0E1YDI" xlink:type="simple">LZATM</abbrev> 467, <abbrev xmlns:xlink="http://www.w3.org/1999/xlink" content-type="institution" xlink:title="Laboratório de Zoologia de Altamira" id="ABBRID0E6YDI" xlink:type="simple">LZATM</abbrev> 243, <abbrev xmlns:xlink="http://www.w3.org/1999/xlink" content-type="institution" xlink:title="Laboratório de Zoologia de Altamira" id="ABBRID0EEZDI" xlink:type="simple">LZATM</abbrev> 360, <abbrev xmlns:xlink="http://www.w3.org/1999/xlink" content-type="institution" xlink:title="Laboratório de Zoologia de Altamira" id="ABBRID0EJZDI" xlink:type="simple">LZATM</abbrev> 744, <abbrev xmlns:xlink="http://www.w3.org/1999/xlink" content-type="institution" xlink:title="Laboratório de Zoologia de Altamira" id="ABBRID0EOZDI" xlink:type="simple">LZATM</abbrev> 281, <abbrev xmlns:xlink="http://www.w3.org/1999/xlink" content-type="institution" xlink:title="Laboratório de Zoologia de Altamira" id="ABBRID0ETZDI" xlink:type="simple">LZATM</abbrev> 742, <abbrev xmlns:xlink="http://www.w3.org/1999/xlink" content-type="institution" xlink:title="Laboratório de Zoologia de Altamira" id="ABBRID0EYZDI" xlink:type="simple">LZATM</abbrev> 748 and <abbrev xmlns:xlink="http://www.w3.org/1999/xlink" content-type="institution" xlink:title="Laboratório de Zoologia de Altamira" id="ABBRID0E4ZDI" xlink:type="simple">LZATM</abbrev> 751), while <abbrev xmlns:xlink="http://www.w3.org/1999/xlink" content-type="institution" xlink:title="Laboratório de Zoologia de Altamira" id="ABBRID0EC1DI" xlink:type="simple">LZATM</abbrev> 230 and <abbrev xmlns:xlink="http://www.w3.org/1999/xlink" content-type="institution" xlink:title="Laboratório de Zoologia de Altamira" id="ABBRID0EH1DI" xlink:type="simple">LZATM</abbrev> 358 have a darker coloration and a dorsal band from the face to the cloaca of yellow color (in life) and white (in alcohol). The latter individual has strongly barred legs and arms. Its belly is usually either immaculate white or with a few dark spots, but <abbrev xmlns:xlink="http://www.w3.org/1999/xlink" content-type="institution" xlink:title="Laboratório de Zoologia de Altamira" id="ABBRID0EM1DI" xlink:type="simple">LZATM</abbrev> 277 has a belly and throat heavily black pigmented. The dorsal skin is smooth in most of the examined individuals, <!--PageBreak--><!--PageBreak-->although some specimens present a weakly shagreened texture: <abbrev xmlns:xlink="http://www.w3.org/1999/xlink" content-type="institution" xlink:title="Laboratório de Zoologia de Altamira" id="ABBRID0EU1DI" xlink:type="simple">LZATM</abbrev> 358, <abbrev xmlns:xlink="http://www.w3.org/1999/xlink" content-type="institution" xlink:title="Laboratório de Zoologia de Altamira" id="ABBRID0EZ1DI" xlink:type="simple">LZATM</abbrev> 816, <abbrev xmlns:xlink="http://www.w3.org/1999/xlink" content-type="institution" xlink:title="Laboratório de Zoologia de Altamira" id="ABBRID0E51DI" xlink:type="simple">LZATM</abbrev> 63, <abbrev xmlns:xlink="http://www.w3.org/1999/xlink" content-type="institution" xlink:title="Laboratório de Zoologia de Altamira" id="ABBRID0ED2DI" xlink:type="simple">LZATM</abbrev> 1339, <abbrev xmlns:xlink="http://www.w3.org/1999/xlink" content-type="institution" xlink:title="Laboratório de Zoologia de Altamira" id="ABBRID0EI2DI" xlink:type="simple">LZATM</abbrev> 1340 and <abbrev xmlns:xlink="http://www.w3.org/1999/xlink" content-type="institution" xlink:title="Laboratório de Zoologia de Altamira" id="ABBRID0EN2DI" xlink:type="simple">LZATM</abbrev> 467.</p><fig id="F5" position="float" orientation="portrait"><label>Figure 5.</label><caption><p>Color variation in life of some individuals of <italic><tp:taxon-name><tp:taxon-name-part taxon-name-part-type="genus" reg="Pristimantis">Pristimantis</tp:taxon-name-part> <tp:taxon-name-part taxon-name-part-type="species" reg="latro">latro</tp:taxon-name-part></tp:taxon-name></italic> sp. n. <bold>A</bold> holotype <bold>B, C</bold> paratypes of Anapu and <bold>D</bold> Altamira.</p></caption><graphic xmlns:xlink="http://www.w3.org/1999/xlink" xlink:href="zookeys-687-101-g005.jpg" position="float" orientation="portrait" xlink:type="simple" id="oo_148053.jpg"/></fig><fig id="F6" position="float" orientation="portrait"><label>Figure 6.</label><caption><p>Dorsal and ventral morphological variation of the type series of <italic><tp:taxon-name><tp:taxon-name-part taxon-name-part-type="genus" reg="Pristimantis">Pristimantis</tp:taxon-name-part> <tp:taxon-name-part taxon-name-part-type="species" reg="latro">latro</tp:taxon-name-part></tp:taxon-name></italic> sp. n. <bold>A</bold> Females in dorsal view <bold>B</bold> Females in ventral view <bold>C</bold> Males in dorsal view and <bold>D</bold> Male in ventral view.</p></caption><graphic xmlns:xlink="http://www.w3.org/1999/xlink" xlink:href="zookeys-687-101-g006.jpg" position="float" orientation="portrait" xlink:type="simple" id="oo_148054.jpg"/></fig></tp:treatment-sec><tp:treatment-sec sec-type="etymology" id="SECID0EQ4DI"><title>Etymology.</title><p>The specific epithet “<tp:taxon-name><tp:taxon-name-part taxon-name-part-type="species" reg="latro">latro</tp:taxon-name-part></tp:taxon-name>” (from the Latin <italic><tp:taxon-name><tp:taxon-name-part taxon-name-part-type="species" reg="latro">latro</tp:taxon-name-part></tp:taxon-name></italic> = mercenary, robber) refers to the common name generally attributed to the species of <italic><tp:taxon-name><tp:taxon-name-part taxon-name-part-type="genus" reg="Pristimantis">Pristimantis</tp:taxon-name-part></tp:taxon-name></italic> – “Robber Frogs” – that exhibit a dark band on the snout, creating the illusion of a robber’s mask.</p></tp:treatment-sec><tp:treatment-sec sec-type="distribution" id="SECID0EQ5DI"><title>Distribution, ecology, and habitat.</title><p>
              <italic><tp:taxon-name><tp:taxon-name-part taxon-name-part-type="genus" reg="Pristimantis">Pristimantis</tp:taxon-name-part> <tp:taxon-name-part taxon-name-part-type="species" reg="latro">latro</tp:taxon-name-part></tp:taxon-name></italic> sp. n. has been recorded in the municipalities of Anapu, Senador Jose Porfirio, Altamira, Medicilândia, Brasil Novo, Uruará and Flona Tapajós regions located in the interfluves Xingu / Tapajós and Xingu / Tocantins - Araguaia in Pará State, Brazil (Figure <xref ref-type="fig" rid="F7">7</xref>). It can be found in conserved areas of forests (Anapu, Flona do Tapajós) or with some environmental disturbance, e.g., forest fragments surrounded by pastures (Brasil Novo, Altamira and Vitória do Xingu). During the rainy/reproductive period, the males move up the vegetation to vocalize at a height of 1.5 m and in the dry period they can be found in the leaf litter.</p><fig id="F7" position="float" orientation="portrait"><label>Figure 7.</label><caption><p>Type locality of <italic><tp:taxon-name><tp:taxon-name-part taxon-name-part-type="genus" reg="Pristimantis">Pristimantis</tp:taxon-name-part> <tp:taxon-name-part taxon-name-part-type="species" reg="latro">latro</tp:taxon-name-part></tp:taxon-name></italic> sp. n., municipality of Anapu, Pará, Brazil (star). The circles represent the other localities where the new species was found. The square and the diamond represent the localities of <italic><tp:taxon-name><tp:taxon-name-part taxon-name-part-type="genus" reg="Pristimantis">Pristimantis</tp:taxon-name-part> <tp:taxon-name-part taxon-name-part-type="species" reg="fenestratus">fenestratus</tp:taxon-name-part></tp:taxon-name></italic> used for the morphological and genetic comparisons. <bold>1</bold> Anapu (<named-content xmlns:xlink="http://www.w3.org/1999/xlink" content-type="dwc:verbatimCoordinates" xlink:type="simple"><named-content content-type="geo-json" specific-use="{&#34;type&#34;:&#34;Point&#34;,&#34;coordinates&#34;:[-51.373797,-3.082572]}" id="NCID0EJAAK" xlink:type="simple">3°4'57.26"S; 51°22'25.67"W</named-content></named-content>) <bold>2</bold> Senador José Porfírio (<named-content xmlns:xlink="http://www.w3.org/1999/xlink" content-type="dwc:verbatimCoordinates" xlink:type="simple"><named-content content-type="geo-json" specific-use="{&#34;type&#34;:&#34;Point&#34;,&#34;coordinates&#34;:[-51.937075,-2.581008]}" id="NCID0ETAAK" xlink:type="simple">2°34'51.63"S; 51°56'13.47"W</named-content></named-content>) <bold>3</bold> Altamira (<named-content xmlns:xlink="http://www.w3.org/1999/xlink" content-type="dwc:verbatimCoordinates" xlink:type="simple"><named-content content-type="geo-json" specific-use="{&#34;type&#34;:&#34;Point&#34;,&#34;coordinates&#34;:[-52.239650,-3.223569]}" id="NCID0E4AAK" xlink:type="simple">3°13'24.85"S; 52°14'22.74"W</named-content></named-content>) <bold>4</bold> Medicilândia (<named-content xmlns:xlink="http://www.w3.org/1999/xlink" content-type="dwc:verbatimCoordinates" xlink:type="simple"><named-content content-type="geo-json" specific-use="{&#34;type&#34;:&#34;Point&#34;,&#34;coordinates&#34;:[-52.893128,-3.443869]}" id="NCID0EHBAK" xlink:type="simple">3°26'37.93"S; 52°53'35.26"W</named-content></named-content>) <bold>5</bold> Flona do Tapajós (<named-content xmlns:xlink="http://www.w3.org/1999/xlink" content-type="dwc:verbatimCoordinates" xlink:type="simple"><named-content content-type="geo-json" specific-use="{&#34;type&#34;:&#34;Point&#34;,&#34;coordinates&#34;:[-55.196111,-3.646961]}" id="NCID0ERBAK" xlink:type="simple">3°38'49.06"S; 55°11'46.00"W</named-content></named-content>) <bold>6</bold> Borba (<named-content xmlns:xlink="http://www.w3.org/1999/xlink" content-type="dwc:verbatimCoordinates" xlink:type="simple"><named-content content-type="geo-json" specific-use="{&#34;type&#34;:&#34;Point&#34;,&#34;coordinates&#34;:[-59.703350,-4.474967]}" id="NCID0E2BAK" xlink:type="simple">4°28'29.88"S; 59°42'12.06"W</named-content></named-content>) and <bold>7</bold> La Paz, Bolivia (<named-content xmlns:xlink="http://www.w3.org/1999/xlink" content-type="dwc:verbatimCoordinates" xlink:type="simple"><named-content content-type="geo-json" specific-use="{&#34;type&#34;:&#34;Point&#34;,&#34;coordinates&#34;:[-68.102833,-16.403581]}" id="NCID0EFCAK" xlink:type="simple">16°24'12.89"S; 68°6'10.20"W</named-content></named-content>).</p></caption><graphic xmlns:xlink="http://www.w3.org/1999/xlink" xlink:href="zookeys-687-101-g007.jpg" position="float" orientation="portrait" xlink:type="simple" id="oo_148055.jpg"/></fig><!--PageBreak--></tp:treatment-sec><tp:treatment-sec><!--Section generated to contain objects referenced in tp:taxon-treatment.--><app id="App1"><title>Appendix 1</title><p>
          <bold>Specimens examined.</bold> <named-content xmlns:xlink="http://www.w3.org/1999/xlink" content-type="dwc:institutional_code" xlink:type="simple">INPA-H</named-content> (Instituto Nacional de Pesquisas da Amazônia – Herpetology); <named-content xmlns:xlink="http://www.w3.org/1999/xlink" content-type="dwc:institutional_code" xlink:type="simple">MPEG</named-content> (Museu Paraense Emilio Goeldi); <abbrev xmlns:xlink="http://www.w3.org/1999/xlink" content-type="institution" xlink:title="Laboratório de Zoologia de Altamira" id="ABBRID0EJHDK" xlink:type="simple">LZATM</abbrev> (Laboratório de Zoologia de Altamira); <abbrev xmlns:xlink="http://www.w3.org/1999/xlink" content-type="institution" xlink:title="Coleção de Tecidos de Genética Animal, Sisbiota Tapajós, margem direita" id="ABBRID0EOHDK" xlink:type="simple">CTGANSISTA_D</abbrev> (Coleção de Tecidos de Genética Animal, Sisbiota Tapajós, margem direita).</p><p>
          <italic><tp:taxon-name><tp:taxon-name-part taxon-name-part-type="genus" reg="Pristimantis">Pristimantis</tp:taxon-name-part> <tp:taxon-name-part taxon-name-part-type="species" reg="fenestratus">fenestratus</tp:taxon-name-part></tp:taxon-name></italic>: <named-content xmlns:xlink="http://www.w3.org/1999/xlink" content-type="dwc:institutional_code" xlink:type="simple">INPA-H</named-content> 34562, <named-content xmlns:xlink="http://www.w3.org/1999/xlink" content-type="dwc:institutional_code" xlink:type="simple">INPA-H</named-content> 34565, <named-content xmlns:xlink="http://www.w3.org/1999/xlink" content-type="dwc:institutional_code" xlink:type="simple">INPA-H</named-content> 34571, <named-content xmlns:xlink="http://www.w3.org/1999/xlink" content-type="dwc:institutional_code" xlink:type="simple">INPA-H</named-content> 34573, <named-content xmlns:xlink="http://www.w3.org/1999/xlink" content-type="dwc:institutional_code" xlink:type="simple">INPA-H</named-content> 34575, <named-content xmlns:xlink="http://www.w3.org/1999/xlink" content-type="dwc:institutional_code" xlink:type="simple">INPA-H</named-content> 34577, <named-content xmlns:xlink="http://www.w3.org/1999/xlink" content-type="dwc:institutional_code" xlink:type="simple">INPA-H</named-content> 34578, <named-content xmlns:xlink="http://www.w3.org/1999/xlink" content-type="dwc:institutional_code" xlink:type="simple">INPA-H</named-content> 34579, <named-content xmlns:xlink="http://www.w3.org/1999/xlink" content-type="dwc:institutional_code" xlink:type="simple">INPA-H</named-content> 34580, <named-content xmlns:xlink="http://www.w3.org/1999/xlink" content-type="dwc:institutional_code" xlink:type="simple">MPEG</named-content> 7088, municipality of Borba, Amazonas, Brazil (type locality).</p><p>
          <italic><tp:taxon-name><tp:taxon-name-part taxon-name-part-type="genus" reg="Pristimantis">Pristimantis</tp:taxon-name-part></tp:taxon-name></italic> sp. n.: LZATM467, LZATM743, <abbrev xmlns:xlink="http://www.w3.org/1999/xlink" content-type="institution" xlink:title="Laboratório de Zoologia de Altamira" id="ABBRID0E2JDK" xlink:type="simple">LZATM</abbrev> 739, LZATM749, LZATM747, LZATM750, LZATM740, LZATM742, LZATM754, LZATM742, LZATM748, LZATM751, <named-content xmlns:xlink="http://www.w3.org/1999/xlink" content-type="dwc:institutional_code" xlink:type="simple">MPEG</named-content> 26050, <named-content xmlns:xlink="http://www.w3.org/1999/xlink" content-type="dwc:institutional_code" xlink:type="simple">MPEG</named-content> 26059, <named-content xmlns:xlink="http://www.w3.org/1999/xlink" content-type="dwc:institutional_code" xlink:type="simple">MPEG</named-content> 26052, <named-content xmlns:xlink="http://www.w3.org/1999/xlink" content-type="dwc:institutional_code" xlink:type="simple">MPEG</named-content> 26063, <named-content xmlns:xlink="http://www.w3.org/1999/xlink" content-type="dwc:institutional_code" xlink:type="simple">MPEG</named-content> 26065, municipality of Anapu, Pará, Brazil (type locality). <abbrev xmlns:xlink="http://www.w3.org/1999/xlink" content-type="institution" xlink:title="Laboratório de Zoologia de Altamira" id="ABBRID0EZKDK" xlink:type="simple">LZATM</abbrev> 0063, LZATM139, LZATM155, LZATM213, LZATM265, LZATM270, LZATM277, LZATM280, LZATM281, LZATM386, <abbrev xmlns:xlink="http://www.w3.org/1999/xlink" content-type="institution" xlink:title="Laboratório de Zoologia de Altamira" id="ABBRID0E5KDK" xlink:type="simple">LZATM</abbrev> 1344, <abbrev xmlns:xlink="http://www.w3.org/1999/xlink" content-type="institution" xlink:title="Laboratório de Zoologia de Altamira" id="ABBRID0EDLDK" xlink:type="simple">LZATM</abbrev> 1112, <named-content xmlns:xlink="http://www.w3.org/1999/xlink" content-type="dwc:institutional_code" xlink:type="simple">MPEG</named-content> 26055, <named-content xmlns:xlink="http://www.w3.org/1999/xlink" content-type="dwc:institutional_code" xlink:type="simple">MPEG</named-content> 26053, <named-content xmlns:xlink="http://www.w3.org/1999/xlink" content-type="dwc:institutional_code" xlink:type="simple">MPEG</named-content> 26054, <named-content xmlns:xlink="http://www.w3.org/1999/xlink" content-type="dwc:institutional_code" xlink:type="simple">MPEG</named-content> 31415, <named-content xmlns:xlink="http://www.w3.org/1999/xlink" content-type="dwc:institutional_code" xlink:type="simple">MPEG</named-content> 31416, <named-content xmlns:xlink="http://www.w3.org/1999/xlink" content-type="dwc:institutional_code" xlink:type="simple">MPEG</named-content> 1113, municipality of Altamira, Pará, Brazil. LZATM137, LZATM138, LZATM197, <abbrev xmlns:xlink="http://www.w3.org/1999/xlink" content-type="institution" xlink:title="Laboratório de Zoologia de Altamira" id="ABBRID0EGMDK" xlink:type="simple">LZATM</abbrev> 802, <abbrev xmlns:xlink="http://www.w3.org/1999/xlink" content-type="institution" xlink:title="Laboratório de Zoologia de Altamira" id="ABBRID0ELMDK" xlink:type="simple">LZATM</abbrev> 876, <abbrev xmlns:xlink="http://www.w3.org/1999/xlink" content-type="institution" xlink:title="Laboratório de Zoologia de Altamira" id="ABBRID0EQMDK" xlink:type="simple">LZATM</abbrev> 1340, municipality of Brazil Novo, Pará, Brazil. LZATM140, LZATM141, LZATM188, LZATM222, LZATM229, LZATM230, LZATM236, LZATM243, LZATM255, <abbrev xmlns:xlink="http://www.w3.org/1999/xlink" content-type="institution" xlink:title="Laboratório de Zoologia de Altamira" id="ABBRID0EVMDK" xlink:type="simple">LZATM</abbrev> 818, <abbrev xmlns:xlink="http://www.w3.org/1999/xlink" content-type="institution" xlink:title="Laboratório de Zoologia de Altamira" id="ABBRID0E1MDK" xlink:type="simple">LZATM</abbrev> 814, <abbrev xmlns:xlink="http://www.w3.org/1999/xlink" content-type="institution" xlink:title="Laboratório de Zoologia de Altamira" id="ABBRID0E6MDK" xlink:type="simple">LZATM</abbrev> 816, <abbrev xmlns:xlink="http://www.w3.org/1999/xlink" content-type="institution" xlink:title="Laboratório de Zoologia de Altamira" id="ABBRID0EENDK" xlink:type="simple">LZATM</abbrev> 815, municipality of Medicilândia, Pará, Brazil. LZATM355, LZATM356, LZATM357, LZATM358, LZATM359, LZATM360, municipality of Uruará, Pará, Brazil. <abbrev xmlns:xlink="http://www.w3.org/1999/xlink" content-type="institution" xlink:title="Laboratório de Zoologia de Altamira" id="ABBRID0EJNDK" xlink:type="simple">LZATM</abbrev> 753, <abbrev xmlns:xlink="http://www.w3.org/1999/xlink" content-type="institution" xlink:title="Laboratório de Zoologia de Altamira" id="ABBRID0EONDK" xlink:type="simple">LZATM</abbrev> 1125, <abbrev xmlns:xlink="http://www.w3.org/1999/xlink" content-type="institution" xlink:title="Laboratório de Zoologia de Altamira" id="ABBRID0ETNDK" xlink:type="simple">LZATM</abbrev> 1140, municipality of Senador José Porfírio, Pará, Brazil. CTGANSISTA_D_1168, CTGANSISTA_D_1246, CTGANSISTA_D_1235, CTGANSISTA_D_1145, CTGANSISTA_D_1253, CTGANSISTA_D_1239, CTGANSISTA_D_1275, CTGANSISTA_D_1259, CTGANSISTA_D_1260, CTGANSISTA_D_1257, CTGANSISTA_D_1256, CTGANSISTA_D_1244, CTGANSISTA_D_1240 Flona Tapajós, Pará, Brazil.</p><p>
          <italic><tp:taxon-name><tp:taxon-name-part taxon-name-part-type="genus" reg="Pristimantis">Pristimantis</tp:taxon-name-part> <tp:taxon-name-part taxon-name-part-type="species" reg="zeuctotylus">zeuctotylus</tp:taxon-name-part></tp:taxon-name></italic>: LZATM1951, LZATM1054 and LZATM1057, municipality of Monte Alegre, Pará, Brazil.</p><p>
          <italic><tp:taxon-name><tp:taxon-name-part taxon-name-part-type="genus" reg="Pristimantis">Pristimantis</tp:taxon-name-part> <tp:taxon-name-part taxon-name-part-type="species" reg="chiastonotus">chiastonotus</tp:taxon-name-part></tp:taxon-name></italic>: LZATM1050, LZATM1052, LZATM1055, and LZATM1056, municipality of Monte Alegre, Pará, Brazil.</p><!--PageBreak--></app><fig id="F2" position="float" orientation="portrait"><label>Figure 2.</label><caption><p>Maximum Likelihood (<abbrev xmlns:xlink="http://www.w3.org/1999/xlink" xlink:title="Maximum Likelihood" id="ABBRID0EX5BG" xlink:type="simple">ML</abbrev>) tree using the evolutionary model GTR + G, inferring phylogenetic relationships of <italic><tp:taxon-name><tp:taxon-name-part taxon-name-part-type="genus" reg="Pristimantis">Pristimantis</tp:taxon-name-part></tp:taxon-name></italic> sp. n. and other species of the <italic><tp:taxon-name><tp:taxon-name-part taxon-name-part-type="genus" reg="Pristimantis">P.</tp:taxon-name-part> <tp:taxon-name-part taxon-name-part-type="species" reg="conspicillatus">conspicillatus</tp:taxon-name-part></tp:taxon-name></italic> group based on mitochondrial 16S mtDNA (490 bp). <abbrev xmlns:xlink="http://www.w3.org/1999/xlink" xlink:title="Maximum Likelihood" id="ABBRID0EN6BG" xlink:type="simple">ML</abbrev> support values are shown before the “/”. Bayesian posterior probability support values (%) for major respective nodes are shown after the “/”. The horizontal bar below the tree represents the genetic distance between branches. The branch of the new species was collapsed (black triangle) to improve tree visualization.</p></caption><graphic xmlns:xlink="http://www.w3.org/1999/xlink" xlink:href="zookeys-687-101-g002.jpg" position="float" orientation="portrait" xlink:type="simple" id="oo_148050.jpg"/></fig></tp:treatment-sec><ref-list><ref id="B26"><mixed-citation xmlns:xlink="http://www.w3.org/1999/xlink" xlink:type="simple">
          <person-group><name name-style="western"><surname>Hedges</surname><given-names>SB</given-names></name><name name-style="western"><surname>Duellman</surname><given-names>WE</given-names></name><name name-style="western"><surname>Heinicke</surname><given-names>MP</given-names></name></person-group> (<year>2008</year>) New World direct-developing frogs (<tp:taxon-name><tp:taxon-name-part taxon-name-part-type="order">Anura</tp:taxon-name-part></tp:taxon-name>: <tp:taxon-name><tp:taxon-name-part taxon-name-part-type="clade">Terrarana</tp:taxon-name-part></tp:taxon-name>): Molecular phylogeny, classification, biogeography, and conservation. Zootaxa 1737: 182.</mixed-citation></ref><ref id="B43"><mixed-citation xmlns:xlink="http://www.w3.org/1999/xlink" xlink:type="simple">
          <person-group><name name-style="western"><surname>Maciel</surname><given-names>NM</given-names></name><name name-style="western"><surname>Vaz-Silva</surname><given-names>W</given-names></name><name name-style="western"><surname>De Oliveira</surname><given-names>RM</given-names></name><name name-style="western"><surname>Padial</surname><given-names>JM</given-names></name></person-group> (<year>2012</year>) <article-title>A new species of <italic><tp:taxon-name><tp:taxon-name-part taxon-name-part-type="genus">Pristimantis</tp:taxon-name-part></tp:taxon-name></italic> (<tp:taxon-name><tp:taxon-name-part taxon-name-part-type="order">Anura</tp:taxon-name-part></tp:taxon-name>: <tp:taxon-name><tp:taxon-name-part taxon-name-part-type="family">Strabomantidae</tp:taxon-name-part></tp:taxon-name>) from the Brazilian Cerrado.</article-title> <source>Zootaxa</source> <volume>56</volume>: <fpage>43</fpage>–<lpage>56</lpage>.</mixed-citation></ref><ref id="B12"><mixed-citation xmlns:xlink="http://www.w3.org/1999/xlink" xlink:type="simple">
          <person-group><name name-style="western"><surname>Duellman</surname><given-names>WE</given-names></name><name name-style="western"><surname>Lehr</surname><given-names>E</given-names></name></person-group> (<year>2009</year>) <source>Terrestrial- Breeding frogs (<tp:taxon-name><tp:taxon-name-part taxon-name-part-type="family">Strabomantidae</tp:taxon-name-part></tp:taxon-name>) in Peru.</source> <publisher-name>Ntv Natur Und Tier-Verlag</publisher-name>, <publisher-loc>Germany</publisher-loc>, <size units="page">386 pp</size>.</mixed-citation></ref><ref id="B49"><mixed-citation xmlns:xlink="http://www.w3.org/1999/xlink" xlink:type="simple">
          <person-group><name name-style="western"><surname>Padial</surname><given-names>JM</given-names></name><name name-style="western"><surname>De La Riva</surname><given-names>I</given-names></name></person-group> (<year>2009</year>) <article-title>Integrative taxonomy reveals cryptic Amazonian species of <italic><tp:taxon-name><tp:taxon-name-part taxon-name-part-type="genus">Pristimantis</tp:taxon-name-part></tp:taxon-name></italic> (<tp:taxon-name><tp:taxon-name-part taxon-name-part-type="order">Anura</tp:taxon-name-part></tp:taxon-name>: <tp:taxon-name><tp:taxon-name-part taxon-name-part-type="family">Strabomantidae</tp:taxon-name-part></tp:taxon-name>).</article-title> <source>Zoological Journal of the Linnean Society</source> <volume>155</volume>: <fpage>97</fpage>–<lpage>122</lpage>. <ext-link xlink:type="simple" ext-link-type="doi" xlink:href="10.1111/j.1096-3642.2008.00424.x">https://doi.org/10.1111/j.1096-3642.2008.00424.x</ext-link></mixed-citation></ref><ref id="B32"><mixed-citation xmlns:xlink="http://www.w3.org/1999/xlink" xlink:type="simple">
          <person-group><name name-style="western"><surname>Köhler</surname><given-names>J</given-names></name></person-group> (<year>2000</year>) <source>Amphibian diversity in Bolivia: a study with special reference to montane forest regions. Ph. D.</source> <publisher-name>Dissertation</publisher-name>, <publisher-loc>Univ. Bonn</publisher-loc>, <size units="page">281 pp</size>.</mixed-citation></ref><ref id="B42"><mixed-citation xmlns:xlink="http://www.w3.org/1999/xlink" xlink:type="simple">
          <person-group><name name-style="western"><surname>Lynch</surname><given-names>JD</given-names></name><name name-style="western"><surname>Hoogmoed</surname><given-names>MS</given-names></name></person-group> (<year>1977</year>) <article-title>Two species of <italic><tp:taxon-name><tp:taxon-name-part taxon-name-part-type="genus">Eleutherodactylus</tp:taxon-name-part></tp:taxon-name></italic> (<tp:taxon-name><tp:taxon-name-part taxon-name-part-type="class">Amphibia</tp:taxon-name-part></tp:taxon-name>: <tp:taxon-name><tp:taxon-name-part taxon-name-part-type="family">Leptodactylidae</tp:taxon-name-part></tp:taxon-name>) from northeastern South America.</article-title> <source>Proceedings of the Biological Society of Washington</source> <volume>90</volume>: <fpage>424</fpage>–<lpage>439</lpage>.</mixed-citation></ref></ref-list></tp:taxon-treatment>
